# Supplementary material for: Feature selection enhancement and feature space visualization for speech-based emotion recognition
Source: PeerJ Comput Sci. 2022 Nov 4;8:e1091. doi: 10.7717/peerj-cs.1091 (PMC9680882; doi:10.7717/peerj-cs.1091)
Supplement: Supplemental Information 1 [file peerj-cs-08-1091-s001.zip]

Archive with 309 entries (307 files):
- Code RAVDESS/
- Code RAVDESS/avgMI_ra_Clean.mat
- Code RAVDESS/Bana_auto.m
- Code RAVDESS/bargraph.m
- Code RAVDESS/bargraphsvm.m
- Code RAVDESS/bioinfochecknargin.m
- Code RAVDESS/Cal_transition_cost_score.m
- Code RAVDESS/CL_Perf.m
- Code RAVDESS/crossenergy_moreband.m
- Code RAVDESS/DBSCAN_.m
- Code RAVDESS/detectVoiced.m
- Code RAVDESS/dist.m
- Code RAVDESS/f0_decision_maker_v2.m
- Code RAVDESS/findMaxima.m
- Code RAVDESS/findpeaks.m
- Code RAVDESS/FS_RA_Clean.mat
- Code RAVDESS/grp2idx.m
- Code RAVDESS/interp.m
- Code RAVDESS/ldc_clean_top100.mat
- Code RAVDESS/ldc_clean_top121.mat
- Code RAVDESS/ldc_clean_top80.mat
- Code RAVDESS/LOSO_generate.m
- Code RAVDESS/LOSO_PerfComp_DL.m
- Code RAVDESS/mainDbScan.m
- Code RAVDESS/matrix_creation.m
- Code RAVDESS/medf.m
- Code RAVDESS/misclassificationgraph.m
- Code RAVDESS/multi.m
- Code RAVDESS/multi_classi_diff.m
- Code RAVDESS/mutualInfo.m
- Code RAVDESS/mutualInfo_less_emotions.m
- Code RAVDESS/mydata.mat
- Code RAVDESS/nameing.m
- Code RAVDESS/nnetParam.m
- Code RAVDESS/nnfcnDistance.m
- Code RAVDESS/nnfcnInfo.m
- Code RAVDESS/OAA_PerfComp_DL.m
- Code RAVDESS/OAA_PerfComp_DL_all.m
- Code RAVDESS/OAA_PerfComp_DL_female.m
- Code RAVDESS/OAA_PerfComp_DL_gender.m
- Code RAVDESS/OAA_PerfComp_DL_male.m
- Code RAVDESS/OnefoldCV.m
- Code RAVDESS/OnefoldCVnoFusion.m
- Code RAVDESS/OnefoldCV_all.m
- Code RAVDESS/OnefoldCV_less_emotions.m
- Code RAVDESS/opttf.m
- Code RAVDESS/Path_finder_2.m
- Code RAVDESS/peakloc.m
- Code RAVDESS/PlotClusterinResult.m
- Code RAVDESS/plotFS.m
- Code RAVDESS/plotgender.m
- Code RAVDESS/pr.m
- Code RAVDESS/RA_clean_top100.mat
- Code RAVDESS/RA_clean_top121.mat
- Code RAVDESS/RA_clean_top20.mat
- Code RAVDESS/RA_clean_top40.mat
- Code RAVDESS/RA_clean_top60.mat
- Code RAVDESS/RA_clean_top80.mat
- Code RAVDESS/rbf_kernel.m
- Code RAVDESS/rubbish.m
- Code RAVDESS/seqminopt.m
- Code RAVDESS/ShortTimeEnergy.m
- Code RAVDESS/shuffle.m
- Code RAVDESS/shuffle_less_emotions.m
- Code RAVDESS/smoothpitch.m
- Code RAVDESS/SpectralCentroid.m
- Code RAVDESS/speechrate.m
- Code RAVDESS/svmclassify.m
- Code RAVDESS/svmdecision.m
- Code RAVDESS/svmsmoset.m
- Code RAVDESS/svmtrain.m
- Code RAVDESS/testfrequency.m
- Code RAVDESS/txt1.mat
- Code RAVDESS/valloc.m
- Code RAVDESS/Viterbi.m
- Code RAVDESS/voicebox/
- Code RAVDESS/voicebox/activlev.m
- Code RAVDESS/voicebox/atan2sc.m
- Code RAVDESS/voicebox/axisenlarge.m
- Code RAVDESS/voicebox/bark2frq.m
- Code RAVDESS/voicebox/bitsprec.m
- Code RAVDESS/voicebox/cblabel.m
- Code RAVDESS/voicebox/ccwarpf.m
- Code RAVDESS/voicebox/cep2pow.m
- Code RAVDESS/voicebox/choosenk.m
- Code RAVDESS/voicebox/choosrnk.m
- Code RAVDESS/voicebox/Contents.m
- Code RAVDESS/voicebox/correlogram.m
- Code RAVDESS/voicebox/distchar.m
- Code RAVDESS/voicebox/distchpf.m
- Code RAVDESS/voicebox/disteusq.m
- Code RAVDESS/voicebox/distisar.m
- Code RAVDESS/voicebox/distispf.m
- Code RAVDESS/voicebox/distitar.m
- Code RAVDESS/voicebox/distitpf.m
- Code RAVDESS/voicebox/ditherq.m
- Code RAVDESS/voicebox/dlyapsq.m
- Code RAVDESS/voicebox/dualdiag.m
- Code RAVDESS/voicebox/dypsa.m
- Code RAVDESS/voicebox/enframe.m
- Code RAVDESS/voicebox/entropy.m
- Code RAVDESS/voicebox/erb2frq.m
- Code RAVDESS/voicebox/estnoiseg.m
- Code RAVDESS/voicebox/estnoisem.m
- Code RAVDESS/voicebox/ewgrpdel.m
- Code RAVDESS/voicebox/fig2emf.m
- Code RAVDESS/voicebox/figbolden.m
- Code RAVDESS/voicebox/filtbankm.m
- Code RAVDESS/voicebox/filterbank.m
- Code RAVDESS/voicebox/findpeaks2.m
- Code RAVDESS/voicebox/finishat.m
- Code RAVDESS/voicebox/flac.exe
- Code RAVDESS/voicebox/fopenmkd.m
- Code RAVDESS/voicebox/frac2bin.m
- Code RAVDESS/voicebox/fram2wav.m
- Code RAVDESS/voicebox/frq2bark.m
- Code RAVDESS/voicebox/frq2cent.m
- Code RAVDESS/voicebox/frq2erb.m
- Code RAVDESS/voicebox/frq2mel.m
- Code RAVDESS/voicebox/frq2midi.m
- Code RAVDESS/voicebox/fxpefac.m
- Code RAVDESS/voicebox/fxrapt.m
- Code RAVDESS/voicebox/gammabank.m
- Code RAVDESS/voicebox/gausprod.m
- Code RAVDESS/voicebox/gaussmix.m
- Code RAVDESS/voicebox/gaussmixd.m
- Code RAVDESS/voicebox/gaussmixg.m
- Code RAVDESS/voicebox/gaussmixp.m
- Code RAVDESS/voicebox/glotlf.m
- Code RAVDESS/voicebox/glotros.m
- Code RAVDESS/voicebox/gmmlpdf.m
- Code RAVDESS/voicebox/histndim.m
- Code RAVDESS/voicebox/hostipinfo.m
- Code RAVDESS/voicebox/huffman.m
- Code RAVDESS/voicebox/imagehomog.m
- Code RAVDESS/voicebox/importsii.m
- Code RAVDESS/voicebox/irdct.m
- Code RAVDESS/voicebox/irfft.m
- Code RAVDESS/voicebox/kmeanhar.m
- Code RAVDESS/voicebox/kmeanlbg.m
- Code RAVDESS/voicebox/kmeans.m
- Code RAVDESS/voicebox/ldatrace.m
- Code RAVDESS/voicebox/lin2pcma.m
- Code RAVDESS/voicebox/lin2pcmu.m
- Code RAVDESS/voicebox/lognmpdf.m
- Code RAVDESS/voicebox/logsum.m
- Code RAVDESS/voicebox/lpcaa2ao.m
- Code RAVDESS/voicebox/lpcaa2dl.m
- Code RAVDESS/voicebox/lpcaa2rf.m
- Code RAVDESS/voicebox/lpcao2rf.m
- Code RAVDESS/voicebox/lpcar2am.m
- Code RAVDESS/voicebox/lpcar2cc.m
- Code RAVDESS/voicebox/lpcar2db.m
- Code RAVDESS/voicebox/lpcar2ff.m
- Code RAVDESS/voicebox/lpcar2fm.m
- Code RAVDESS/voicebox/lpcar2im.m
- Code RAVDESS/voicebox/lpcar2ls.m
- Code RAVDESS/voicebox/lpcar2pf.m
- Code RAVDESS/voicebox/lpcar2pp.m
- Code RAVDESS/voicebox/lpcar2ra.m
- Code RAVDESS/voicebox/lpcar2rf.m
- Code RAVDESS/voicebox/lpcar2rr.m
- Code RAVDESS/voicebox/lpcar2zz.m
- Code RAVDESS/voicebox/lpcauto.m
- Code RAVDESS/voicebox/lpcbwexp.m
- Code RAVDESS/voicebox/lpccc2ar.m
- Code RAVDESS/voicebox/lpccc2cc.m
- Code RAVDESS/voicebox/lpccc2db.m
- Code RAVDESS/voicebox/lpccc2pf.m
- Code RAVDESS/voicebox/lpcconv.m
- Code RAVDESS/voicebox/lpccovar.m
- Code RAVDESS/voicebox/lpccw2zz.m
- Code RAVDESS/voicebox/lpcdb2pf.m
- Code RAVDESS/voicebox/lpcdl2aa.m
- Code RAVDESS/voicebox/lpcff2pf.m
- Code RAVDESS/voicebox/lpcfq2zz.m
- Code RAVDESS/voicebox/lpcifilt.m
- Code RAVDESS/voicebox/lpcim2ar.m
- Code RAVDESS/voicebox/lpcis2rf.m
- Code RAVDESS/voicebox/lpcla2rf.m
- Code RAVDESS/voicebox/lpclo2rf.m
- Code RAVDESS/voicebox/lpcls2ar.m
- Code RAVDESS/voicebox/lpcpf2cc.m
- Code RAVDESS/voicebox/lpcpf2rr.m
- Code RAVDESS/voicebox/lpcpp2cw.m
- Code RAVDESS/voicebox/lpcpp2pz.m
- Code RAVDESS/voicebox/lpcpz2zz.m
- Code RAVDESS/voicebox/lpcra2pf.m
- Code RAVDESS/voicebox/lpcra2pp.m
- Code RAVDESS/voicebox/lpcrand.m
- Code RAVDESS/voicebox/lpcrf2aa.m
- Code RAVDESS/voicebox/lpcrf2ao.m
- Code RAVDESS/voicebox/lpcrf2ar.m
- Code RAVDESS/voicebox/lpcrf2is.m
- Code RAVDESS/voicebox/lpcrf2la.m
- Code RAVDESS/voicebox/lpcrf2lo.m
- Code RAVDESS/voicebox/lpcrf2rr.m
- Code RAVDESS/voicebox/lpcrr2am.m
- Code RAVDESS/voicebox/lpcrr2ar.m
- Code RAVDESS/voicebox/lpcss2zz.m
- Code RAVDESS/voicebox/lpczz2ar.m
- Code RAVDESS/voicebox/lpczz2cc.m
- Code RAVDESS/voicebox/lpczz2ss.m
- Code RAVDESS/voicebox/m2htmlpwd.m
- Code RAVDESS/voicebox/maxfilt.m
- Code RAVDESS/voicebox/maxgauss.m
- Code RAVDESS/voicebox/meansqtf.m
- Code RAVDESS/voicebox/mel2frq.m
- Code RAVDESS/voicebox/melbankm.m
- Code RAVDESS/voicebox/melcepst.m
- Code RAVDESS/voicebox/melcepst_modified.m
- Code RAVDESS/voicebox/midi2frq.m
- Code RAVDESS/voicebox/minspane.m
- Code RAVDESS/voicebox/mintrace.m
- Code RAVDESS/voicebox/modspect.m
- Code RAVDESS/voicebox/momfilt.m
- Code RAVDESS/voicebox/mos2pesq.m
- Code RAVDESS/voicebox/nearnonz.m
- Code RAVDESS/voicebox/overlapadd.m
- Code RAVDESS/voicebox/pcma2lin.m
- Code RAVDESS/voicebox/pcmu2lin.m
- Code RAVDESS/voicebox/peak2dquad.m
- Code RAVDESS/voicebox/permutes.m
- Code RAVDESS/voicebox/pesq2mos.m
- Code RAVDESS/voicebox/polygonarea.m
- Code RAVDESS/voicebox/polygonwind.m
- Code RAVDESS/voicebox/polygonxline.m
- Code RAVDESS/voicebox/potsband.m
- Code RAVDESS/voicebox/pow2cep.m
- Code RAVDESS/voicebox/psycdigit.m
- Code RAVDESS/voicebox/psycest.m
- Code RAVDESS/voicebox/psycestu.m
- Code RAVDESS/voicebox/psychofunc.m
- Code RAVDESS/voicebox/qrabs.m
- Code RAVDESS/voicebox/qrdivide.m
- Code RAVDESS/voicebox/qrdotdiv.m
- Code RAVDESS/voicebox/qrdotmult.m
- Code RAVDESS/voicebox/qrmult.m
- Code RAVDESS/voicebox/qrpermute.m
- Code RAVDESS/voicebox/quadpeak.m
- Code RAVDESS/voicebox/randfilt.m
- Code RAVDESS/voicebox/randiscr.m
- Code RAVDESS/voicebox/randvec.m
- Code RAVDESS/voicebox/rdct.m
- Code RAVDESS/voicebox/readaif.m
- Code RAVDESS/voicebox/readau.m
- Code RAVDESS/voicebox/readcnx.m
- Code RAVDESS/voicebox/readflac.m
- Code RAVDESS/voicebox/readhtk.m
- Code RAVDESS/voicebox/readsfs.m
- Code RAVDESS/voicebox/readsph.m
- Code RAVDESS/voicebox/readwav.m
- Code RAVDESS/voicebox/rectifyhomog.m
- Code RAVDESS/voicebox/rfft.m
- Code RAVDESS/voicebox/rhartley.m
- Code RAVDESS/voicebox/rnsubset.m
- Code RAVDESS/voicebox/rotation.m
- Code RAVDESS/voicebox/rotax2qr.m
- Code RAVDESS/voicebox/roteu2qr.m
- Code RAVDESS/voicebox/roteu2ro.m
- Code RAVDESS/voicebox/rotmc2qc.m
- Code RAVDESS/voicebox/rotmr2qr.m
- Code RAVDESS/voicebox/rotpl2ro.m
- Code RAVDESS/voicebox/rotqc2mc.m
- Code RAVDESS/voicebox/rotqc2qr.m
- Code RAVDESS/voicebox/rotqr2ax.m
- Code RAVDESS/voicebox/rotqr2eu.m
- Code RAVDESS/voicebox/rotqr2mr.m
- Code RAVDESS/voicebox/rotqr2qc.m
- Code RAVDESS/voicebox/rotqr2ro.m
- Code RAVDESS/voicebox/rotqrmean.m
- Code RAVDESS/voicebox/rotqrvec.m
- Code RAVDESS/voicebox/rotro2eu.m
- Code RAVDESS/voicebox/rotro2pl.m
- Code RAVDESS/voicebox/rotro2qr.m
- Code RAVDESS/voicebox/rsfft.m
- Code RAVDESS/voicebox/sapisynth.m
- Code RAVDESS/voicebox/schmitt.m
- Code RAVDESS/voicebox/sigalign.m
- Code RAVDESS/voicebox/sigma.m
- Code RAVDESS/voicebox/skew3d.m
- Code RAVDESS/voicebox/snrseg.m
- Code RAVDESS/voicebox/soundspeed.m
- Code RAVDESS/voicebox/specsub.m
- Code RAVDESS/voicebox/specsubm.m
- Code RAVDESS/voicebox/spgrambw.m
- Code RAVDESS/voicebox/sphrharm.m
- Code RAVDESS/voicebox/sprintsi.m
- Code RAVDESS/voicebox/ssubmmse.m
- Code RAVDESS/voicebox/stdspectrum.m
- Code RAVDESS/voicebox/teager.m
- Code RAVDESS/voicebox/txalign.m
- Code RAVDESS/voicebox/unixwhich.m
- Code RAVDESS/voicebox/upolyhedron.m
- Code RAVDESS/voicebox/usasi.m
- Code RAVDESS/voicebox/vadsohn.m
- Code RAVDESS/voicebox/voicebox.m
- Code RAVDESS/voicebox/v_colormap.m
- Code RAVDESS/voicebox/windinfo.m
- Code RAVDESS/voicebox/windows.m
[truncated: 9 more entries]
