# Supplementary material for: Feature selection enhancement and feature space visualization for speech-based emotion recognition
Source: PeerJ Comput Sci. 2022 Nov 4;8:e1091. doi: 10.7717/peerj-cs.1091 (PMC9680882; doi:10.7717/peerj-cs.1091)
Supplement: Supplemental Information 1 [file peerj-cs-08-1091-s001.zip › Code RAVDESS/bargraph.m]

fig1 = figure;
          hold on;
           c = categorical({'anger' ,'sad','disgust', 'neutral' , 'fear' ,  'happy'});
           Naivebayes_0 = [82.0549 70.5686 71.9871 82.9634 76.4989 82.0549];
           Naivebayes_35 = [82.2230 70.7494  72.7749 82.6677 76.5008 82.2230];
           svm_0 = [ 86.6165 88.1571 69.3452 83.4921 71.3910 79.5518];
           svm_35 = [98.5714 96.7857 81.9048 97.1429 84.7619 94.6429];
           FFNN_0=[87.7129 79.4872 84.8323 92.4905 83.4549 87.7129];
           FFNN_35=[87.1562 82.1741 86.3237 92.3424 85.8253 87.1562];
           knn_0 = [ 82.0647 73.1963 74.5805 81.9080 67.7588 82.0647];
           knn_35=[81.5234 73.5557 75.7250 83.8798 68.9707 81.5234];
           y = [svm_0(:,1) svm_35(:,1) FFNN_0(:,1) FFNN_35(:,1) Naivebayes_0(:,1) Naivebayes_35(:,1) knn_0(:,1) knn_35(:,1);
               svm_0(:,2) svm_35(:,2) FFNN_0(:,2) FFNN_35(:,2) Naivebayes_0(:,2) Naivebayes_35(:,2) knn_0(:,2) knn_35(:,2);
               svm_0(:,3) svm_35(:,3) FFNN_0(:,3) FFNN_35(:,3) Naivebayes_0(:,3) Naivebayes_35(:,3) knn_0(:,3) knn_35(:,3);
               svm_0(:,4) svm_35(:,4) FFNN_0(:,4) FFNN_35(:,4) Naivebayes_0(:,4) Naivebayes_35(:,4) knn_0(:,4) knn_35(:,4);
               svm_0(:,5) svm_35(:,5) FFNN_0(:,5) FFNN_35(:,5) Naivebayes_0(:,5) Naivebayes_35(:,5) knn_0(:,5) knn_35(:,5);
               svm_0(:,6) svm_35(:,6) FFNN_0(:,6) FFNN_35(:,6) Naivebayes_0(:,6) Naivebayes_35(:,6) knn_0(:,6) knn_35(:,6)];
           
           bar(c, y, 'LineWidth',0.5);
           h1 = xlabel('Emotion categories'); 
           h2 = ylabel('Decision level emotion classification recall (%)');
           set(h1,'fontsize',12);
           set(h2,'fontsize',12);	
           set(gca, 'XTick',1:1:6,'XTickLabel',{'Anger','Sadness','Disgust', 'Neutral', 'Fear', 'Happy'})		
%           %xlim([0 80]);
           ylim([0 100]);
           legend('svm with rejection = 0 ',  'svm with rejection = 56.7%', 'FFNN with rejection = 0','FFNN with rejection = 56.7%', 'Naivebayes with rejetion = 0', 'Naivebayes with rejction = 56.7%', 'knn with 0 rejection', 'knn with 56.7% rejection',  'Location','SouthEast');
           grid on;
           pause(0.5);
