# Supplementary material for: Feature selection enhancement and feature space visualization for speech-based emotion recognition
Source: PeerJ Comput Sci. 2022 Nov 4;8:e1091. doi: 10.7717/peerj-cs.1091 (PMC9680882; doi:10.7717/peerj-cs.1091)
Supplement: Supplemental Information 1 [file peerj-cs-08-1091-s001.zip › Code RAVDESS/bioinfochecknargin.m]

function bioinfochecknargin(numArgs,low,name)
%BIOINFOCHECKNARGIN Validate number of input arguments
%
%   BIOINFOCHECKNARGIN(NUM,LOW,FUNCTIONNAME) throws an MException if the
%   number of input arguments NUM to function FUNCTIONNAME is less than the
%   minimum number of expected inputs LOW.
% 
%   Example
%      bioinfochecknargin(nargin, 3, mfilename)
%
%   See also MFILENAME, NARGCHK, NARGIN, NARGOUT, NARGOUTCHK.

%   Copyright 2007  The MathWorks, Inc.
%   $Revision: 1.1.6.3 $  $Date: 2010/12/22 16:16:39 $
    
if numArgs < low
        xcptn = MException(sprintf('bioinfo:%s:NotEnoughInputs',name),...
        'Not enough input arguments.');
    xcptn.throwAsCaller;
end
