# Supplementary material for: Feature selection enhancement and feature space visualization for speech-based emotion recognition
Source: PeerJ Comput Sci. 2022 Nov 4;8:e1091. doi: 10.7717/peerj-cs.1091 (PMC9680882; doi:10.7717/peerj-cs.1091)
Supplement: Supplemental Information 1 [file peerj-cs-08-1091-s001.zip › Code RAVDESS/Cal_transition_cost_score.m]

function transition_cost = Cal_transition_cost_score(fn, candidates_Cscore) % fn is an n*m matrix, fn: m pitch candidates for n frames
%
% Calculate the cost between candidates of neigboring frames, based on
% pitch difference and candidates' confidence score.
% Written by He Ba and Na Yang, University of Rochester, May 2012.
%
n = size(fn,1); % number of frames
m = size(fn,2); % number of candidates per frame
transition_cost = zeros(n-1,m,m);

w = 0.4; % weight w is set to balance the impact of pitch difference and confidence score on cost

for myn = 1:n-1
    for myi = 1:m
        for myj = 1:m
            if (fn(myn+1,myj)==0) || (fn(myn,myi) == 0)
                transition_cost(myn,myi,myj) =99999;
            else
               transition_cost(myn,myi,myj) = abs(log2(fn(myn,myi)/fn(myn+1,myj))) + w/candidates_Cscore(myn,myi);
            end
        end
    end
end
