# Supplementary material for: Feature selection enhancement and feature space visualization for speech-based emotion recognition
Source: PeerJ Comput Sci. 2022 Nov 4;8:e1091. doi: 10.7717/peerj-cs.1091 (PMC9680882; doi:10.7717/peerj-cs.1091)
Supplement: Supplemental Information 1 [file peerj-cs-08-1091-s001.zip › Code RAVDESS/DBSCAN_.m]

%
% Copyright (c) 2015, Yarpiz (www.yarpiz.com)
% All rights reserved. Please read the "license.txt" for license terms.
%
% Project Code: YPML110
% Project Title: Implementation of DBSCAN Clustering in MATLAB
% Publisher: Yarpiz (www.yarpiz.com)
% 
% Developer: S. Mostapha Kalami Heris (Member of Yarpiz Team)
% 
% Contact Info: sm.kalami@gmail.com, info@yarpiz.com
%

function [IDX, isnoise]=DBSCAN(X,epsilon,MinPts)

    C=0;
    
    n=size(X,1);
    IDX=zeros(n,1);
    
    D=pdist2(X,X);
    
    visited=false(n,1);
    isnoise=false(n,1);
    
    for i=1:n
        if ~visited(i)
            visited(i)=true;
            
            Neighbors=RegionQuery(i);
            if numel(Neighbors)<MinPts
                % X(i,:) is NOISE
                isnoise(i)=true;
            else
                C=C+1;
                ExpandCluster(i,Neighbors,C);
            end
            
        end
    
    end
    
    function ExpandCluster(i,Neighbors,C)
        IDX(i)=C;
        
        k = 1;
        while true
            j = Neighbors(k);
            
            if ~visited(j)
                visited(j)=true;
                Neighbors2=RegionQuery(j);
                if numel(Neighbors2)>=MinPts
                    Neighbors=[Neighbors Neighbors2];   %#ok
                end
            end
            if IDX(j)==0
                IDX(j)=C;
            end
            
            k = k + 1;
            if k > numel(Neighbors)
                break;
            end
        end
    end
    
    function Neighbors=RegionQuery(i)
        Neighbors=find(D(i,:)<=epsilon);
    end

end
