# Supplementary material for: Feature selection enhancement and feature space visualization for speech-based emotion recognition
Source: PeerJ Comput Sci. 2022 Nov 4;8:e1091. doi: 10.7717/peerj-cs.1091 (PMC9680882; doi:10.7717/peerj-cs.1091)
Supplement: Supplemental Information 1 [file peerj-cs-08-1091-s001.zip › Code RAVDESS/detectVoiced.m]

%function [segments, fs] = detectVoiced(wavFileName,t)
% 
 function [segments, fs] = detectVoiced(wavFileName)
% 
% Theodoros Giannakopoulos
% http://www.di.uoa.gr/~tyiannak
%
% (c) 2010
%
% This function implements a simple voice detector. The algorithm is
% described in more detail, in the readme.pdf file
%
% ARGUMENTS:
%  - wavFileName: the path of the wav file to be analyzed
%  - t: if provided, the detected voiced segments are played and some
%  intermediate results are also ploted
% 
% RETURNS:
%  - segments: a cell array of M elements. M is the total number of
%  detected segments. Each element of the cell array is a vector of audio
%  samples of the respective segment. 
%  - fs: the sampling frequency of the audio signal
%
% EXECUTION EXAMPLE:
%
% [segments, fs] = detectVoiced('example.wav',1);
%
% Check if the given wav file exists:
fp = fopen(wavFileName, 'rb');
if (fp<0)
	fprintf('The file %s has not been found!\n', wavFileName);
	return;
end 
fclose(fp);
% Check if .wav extension exists:
if  (strcmpi(wavFileName(end-3:end),'.wav'))
    % read the wav file name:
    [x,fs] = audioread(wavFileName);
else
    fprintf('Unknown file type!\n');
    return;
end
% Convert mono to stereo
if (size(x, 2)==2)
	x = mean(x')';
end
% Window length and step (in seconds):
win = 0.050;
step = 0.050;
%%%%%%%%%%%%%%%%%%%%%%%%%%%
%  THRESHOLD ESTIMATION
%%%%%%%%%%%%%%%%%%%%%%%%%%%
Weight = 5; % used in the threshold estimation method
% Compute short-time energy and spectral centroid of the signal:
Eor = ShortTimeEnergy(x, win*fs, step*fs);
Cor = SpectralCentroid(x, win*fs, step*fs, fs);
% Apply median filtering in the feature sequences (twice), using 5 windows:
% (i.e., 250 mseconds)
E = medfilt1(Eor, 5); E = medfilt1(E, 5);
C = medfilt1(Cor, 5); C = medfilt1(C, 5);
% Get the average values of the smoothed feature sequences:
E_mean = mean(E);
Z_mean = mean(C);
% Find energy threshold:
[HistE, X_E] = hist(E, round(length(E) / 10));  % histogram computation
[MaximaE, countMaximaE] = findMaxima(HistE, 3); % find the local maxima of the histogram
if (size(MaximaE,2)>=2) % if at least two local maxima have been found in the histogram:
    T_E = (Weight*X_E(MaximaE(1,1))+X_E(MaximaE(1,2))) / (Weight+1); % ... then compute the threshold as the weighted average between the two first histogram's local maxima.
else
    T_E = E_mean / 2;
end
% Find spectral centroid threshold:
[HistC, X_C] = hist(C, round(length(C) / 10));
[MaximaC, countMaximaC] = findMaxima(HistC, 3);
if (size(MaximaC,2)>=2)
    T_C = (Weight*X_C(MaximaC(1,1))+X_C(MaximaC(1,2))) / (Weight+1);
else
    T_C = Z_mean / 2;
end
% Thresholding:
Flags1 = (E>=T_E);
Flags2 = (C>=T_C);
flags = Flags1 & Flags2;
if (nargin==2) % plot results:
	clf;
	subplot(3,1,1); plot(Eor, 'g'); hold on; plot(E, 'c'); legend({'Short time energy (original)', 'Short time energy (filtered)'});
    L = line([0 length(E)],[T_E T_E]); set(L,'Color',[0 0 0]); set(L, 'LineWidth', 2);
    axis([0 length(Eor) min(Eor) max(Eor)]);
	
    subplot(3,1,2); plot(Cor, 'g'); hold on; plot(C, 'c'); legend({'Spectral Centroid (original)', 'Spectral Centroid (filtered)'});    
	L = line([0 length(C)],[T_C T_C]); set(L,'Color',[0 0 0]); set(L, 'LineWidth', 2);   
    axis([0 length(Cor) min(Cor) max(Cor)]);
end
%%%%%%%%%%%%%%%%%%%%%%%%%%%%%%
%  SPEECH SEGMENTS DETECTION
%%%%%%%%%%%%%%%%%%%%%%%%%%%%%%
count = 1;
WIN = 5;
Limits = [];
while (count < length(flags)) % while there are windows to be processed:
	% initilize:
	curX = [];	
	countTemp = 1;
	% while flags=1:
	while ((flags(count)==1) && (count < length(flags)))
		if (countTemp==1) % if this is the first of the current speech segment:
			Limit1 = round((count-WIN)*step*fs)+1; % set start limit:
			if (Limit1<1)	Limit1 = 1; end        
		end	
		count = count + 1; 		% increase overall counter
		countTemp = countTemp + 1;	% increase counter of the CURRENT speech segment
	end
	if (countTemp>1) % if at least one segment has been found in the current loop:
		Limit2 = round((count+WIN)*step*fs);			% set end counter
		if (Limit2>length(x))
            Limit2 = length(x);
        end
        
        Limits(end+1, 1) = Limit1;
        Limits(end,   2) = Limit2;
    end
	count = count + 1; % increase overall counter
end
%%%%%%%%%%%%%%%%%%%%%%%
% POST - PROCESS      %
%%%%%%%%%%%%%%%%%%%%%%%
% A. MERGE OVERLAPPING SEGMENTS:
RUN = 1;
while (RUN==1)
    RUN = 0;
    for (i=1:size(Limits,1)-1) % for each segment
        if (Limits(i,2)>=Limits(i+1,1))
            RUN = 1;
            Limits(i,2) = Limits(i+1,2);
            Limits(i+1,:) = [];
            break;
        end
    end
end
% B. Get final segments:
segments = {};
for (i=1:size(Limits,1))
    segments{end+1} = x(Limits(i,1):Limits(i,2)); 
end
if (nargin==2) 
    subplot(3,1,3);
    % Plot results and play segments:
    time = 0:1/fs:(length(x)-1) / fs;
    for (i=1:length(segments))
        hold off;
        P1 = plot(time, x); set(P1, 'Color', [0.7 0.7 0.7]);    
        hold on;
        for (j=1:length(segments))
            if (i~=j)
                timeTemp = Limits(j,1)/fs:1/fs:Limits(j,2)/fs;
                P = plot(timeTemp, segments{j});
                set(P, 'Color', [0.4 0.1 0.1]);
            end
        end
        timeTemp = Limits(i,1)/fs:1/fs:Limits(i,2)/fs;
        P = plot(timeTemp, segments{i});
        set(P, 'Color', [0.9 0.0 0.0]);
        axis([0 time(end) min(x) max(x)]);
        sound(segments{i}, fs);
        clc;
        fprintf('Playing segment %d of %d. Press any key to continue...', i, length(segments));
        pause
    end
    clc
    hold off;
    P1 = plot(time, x); set(P1, 'Color', [0.7 0.7 0.7]);    
    hold on;    
    for (i=1:length(segments))
        for (j=1:length(segments))
            if (i~=j)
                timeTemp = Limits(j,1)/fs:1/fs:Limits(j,2)/fs;
                P = plot(timeTemp, segments{j});
                set(P, 'Color', [0.4 0.1 0.1]);
            end
        end
        axis([0 time(end) min(x) max(x)]);
    end
end
