# Supplementary material for: Feature selection enhancement and feature space visualization for speech-based emotion recognition
Source: PeerJ Comput Sci. 2022 Nov 4;8:e1091. doi: 10.7717/peerj-cs.1091 (PMC9680882; doi:10.7717/peerj-cs.1091)
Supplement: Supplemental Information 1 [file peerj-cs-08-1091-s001.zip › Code RAVDESS/dist.m]

function out1 = dist(in1,in2,in3,in4,in5)
%DIST Euclidean distance weight function.
%
% <a href="matlab:doc dist">dist</a>(P) takes an RxQ matrix P of Q R-element column vectors, and
% returns a QxQ matrix of the distances between each of the Q vectors.
%
% The Euclidean distance between two vectors P(:,i) and P(:,j) is
% calculated as D(i,j) = sqrt(sum((P(:,i) - P(:,j)) .^ 2))
%
% For instance, here the distances between 12 neurons arranged in an
% 4x3 hexagonal grid are calculated.
%
%   positions = <a href="matlab:doc hextop">hextop</a>(4,3);
%   distances = <a href="matlab:doc dist">dist</a>(positions);
%
% Here is how to assign this function to define the distances in the same
% way between the neurons in layer i of a network. Then the neuron's
% positions and distances can be accessed:
%
%  net.<a href="matlab:doc nnproperty.net_layers">layers</a>{i}.<a href="matlab:doc nnproperty.layer_topologyFcn">topologyFcn</a> = '<a href="matlab:doc hextop">hextop</a>';
%  net.<a href="matlab:doc nnproperty.net_layers">layers</a>{i}.<a href="matlab:doc nnproperty.layer_distanceFcn">distanceFcn</a> = '<a href="matlab:doc boxdist">boxdist</a>';
%  net.<a href="matlab:doc nnproperty.net_layers">layers</a>{i}.<a href="matlab:doc nnproperty.layer_positions">positions</a>
%  net.<a href="matlab:doc nnproperty.net_layers">layers</a>{i}.<a href="matlab:doc nnproperty.layer_distances">distances</a>
%
% Here is how to assign this function to define the distances in the same
% way between the neurons in layer i of a network. Then the neuron's
% positions and distances can be accessed:
%
%  net.<a href="matlab:doc nnproperty.net_layers">layers</a>{i}.<a href="matlab:doc nnproperty.layer_topologyFcn">topologyFcn</a> = '<a href="matlab:doc hextop">hextop</a>';
%  net.<a href="matlab:doc nnproperty.net_layers">layers</a>{i}.<a href="matlab:doc nnproperty.layer_distanceFcn">distanceFcn</a> = '<a href="matlab:doc dist">dist</a>';
%  net.<a href="matlab:doc nnproperty.net_layers">layers</a>{i}.<a href="matlab:doc nnproperty.layer_positions">positions</a>
%  net.<a href="matlab:doc nnproperty.net_layers">layers</a>{i}.<a href="matlab:doc nnproperty.layer_distances">distances</a>
%
% <a href="matlab:doc dist">dist</a>, like all distance functions, may be used as a weight function.
%
% Z = <a href="matlab:doc dist">dist</a>(W,P) takes an SxR weight matrix and RxQ input matrix and
% returns the SxQ matrix of distances between W's rows and P's columns.
% <a href="matlab:doc dist">dist</a>(P',P) returns the same result as <a href="matlab:doc dist">dist</a>(P).
%
% See <a href="matlab:doc dotprod">dotprod</a> for more information on how weight functions are used.
%
% See also BOXDIST, MANDIST, LINKDIST, DOTPROD.

% Mark Beale, 12-15-93
% Revised 11-31-97, MB
% Updated by Orlando De Jes�s, Martin Hagan, 7-20-05
% Copyright 1992-2011 The MathWorks, Inc.
% $Revision: 1.1.10.5 $  $Date: 2011/05/09 01:01:19 $

%% =======================================================
%  BOILERPLATE_START
%  This code is the same for all Distance Functions.

  persistent INFO;
  if isempty(INFO), INFO = get_info; end
  if (nargin < 1), error(message('nnet:Args:NotEnough')); end
  if ischar(in1)
    switch in1
      
      case 'dist'
        % this('dist',p,param)
        nnassert.minargs(nargin,1);
        if nargin < 2, in2 = INFO.defaultParam; end
        out1 = calc_dist(in1,in2);
        
      case 'apply'
        % this('apply',w,p,param)
        nnassert.minargs(nargin,3);
        if nargin < 4, in3 = INFO.defaultParam; end
        out1 = apply(in2,in3,in4);
        
      case 'dz_dp'
        % this('dz_dp',w,p,z,param)
        if nargin < 3, error(message('nnet:Args:NotEnough')); end
        if nargin < 4, in4 = apply(in2,in3,INFO.defaultParam); end
        if nargin < 5, in5 = INFO.defaultParam; end
        out1 = dz_dp(in2,in3,in4,in5);
        
      case 'dz_dp_full'
        % this('dz_dp_num',w,p,z,param)
        if nargin < 3, error(message('nnet:Args:NotEnough')); end
        if nargin < 4, in4 = apply(in2,in3,INFO.defaultParam); end
        if nargin < 5, in5 = INFO.defaultParam; end
        out1 = dz_dp_full(in2,in3,in4,in5);
        
      case 'dz_dp_num'
        % this('dz_dp_num',w,p,z,param)
        if nargin < 3, error(message('nnet:Args:NotEnough')); end
        if nargin < 4, in4 = apply(in2,in3,INFO.defaultParam); end
        if nargin < 5, in5 = INFO.defaultParam; end
        out1 = dz_dp_num(in2,in3,in4,in5);
        
      case 'dz_dw'
        % this('dz_dw',w,p,z,param)
        if nargin < 4, error(message('nnet:Args:NotEnough')); end
        if nargin < 4, in4 = apply(in2,in3,INFO.defaultParam); end
        if nargin < 5, in5 = INFO.defaultParam; end
        out1 = dz_dw(in2,in3,in4,in5);
      
      case 'dz_dw_full'
        % this('dz_dw_full',w,p,z,...*param...)
        if nargin < 4, error(message('nnet:Args:NotEnough')); end
        if nargin < 4, in4 = apply(in2,in3,INFO.defaultParam); end
        if nargin < 5, in5 = INFO.defaultParam; end
        out1 = dz_dw_full(in2,in3,in4,in5);
        
      case 'dz_dw_num'
        % this('dz_dw_num',w,p,z,param)
        if nargin < 4, error(message('nnet:Args:NotEnough')); end
        if nargin < 4, in4 = apply(in2,in3,INFO.defaultParam); end
        if nargin < 5, in5 = INFO.defaultParam; end
        out1 = dz_dw_num(in2,in3,in4,in5);
        
      case 'info',
        out1 = INFO;
      case 'check_param'
        out1 = check_param(in2);
      case 'size',
        if nargin < 3,error(message('nnet:Args:NotEnough')); end
        if nargin < 4, in4 = INFO.defaultParam; end
        out1 = weight_size(in2,in3,in4);
        
      % NNET 6.0 Compatibility
      case 'name', info = get_info; out1 = info.name;
      case 'dp', out1 = dz_dp(in2,in3,in4,in5);
      case 'dw', out1 = dz_dw(in2,in3,in4,in5);

      % Info field access
      otherwise,
        try
          out1 = eval(['INFO.' in1]);
        catch me
          nnerr.throw(['Unrecognized first argument: ''' in1 ''''])
        end
    end
    return
  elseif (nargin == 3)
    out1 = apply(in1,in2,in3);
  elseif (nargin == 2) && isnumeric(in2)
    in3 = INFO.defaultParam;
    out1 = apply(in1,in2,in3);
  elseif (nargin == 2)
    out1 = calc_dist(in1,in2);
  elseif nargin == 1
    in2 = INFO.defaultParam;
    out1 = calc_dist(in1,in2);
  else
    error(message('nnet:Args:Unrec'))
  end
end

function d = dz_dp_full(w,p,z,param)
  info = feval(mfilename,'info');
  switch info.inputDerivType
    case 0
      Q = size(p,2);
      d = cell(1,Q);
      d(:) = {dz_dp(w,p,z,param)};
    case 1
      d = dz_dp(w,p,z,param);
  end
end

function d = dz_dp_num(w,p,z,param)
  delta = 1e-7;
  [S,R] = size(w);
  [R,Q] = size(p);
  d = cell(1,Q);
  for q=1:Q
    pq = p(:,q);
    dq = zeros(S,R);
    for i=1:R
      z1 = apply(w,addp(pq,i,+2*delta),param);
      z2 = apply(w,addp(pq,i,+delta),param);
      z3 = apply(w,addp(pq,i,-delta),param);
      z4 = apply(w,addp(pq,i,-2*delta),param);
      dq(:,i) = (-z1 + 8*z2 - 8*z3 + z4) / (12*delta);
    end
    d{q} = dq;
  end
end

function n = addp(n,i,v)
  n(i) = n(i) + v;
end

function d = dz_dw_full(w,p,z,param)
  info = feval(mfilename,'info');
  switch info.weightDerivType
    case 0
      S = size(w,1);
      d = cell(1,S);
      d(:) = {dz_dw(w,p,z,param)};
    case 1
      d = dz_dw(w,p,z,param);
    case 2 % Scalar, Non-standard Weight Columm, numerical not supported
      d = {dz_dw(w,p,z,param)};
  end
end

function d = dz_dw_num(w,p,z,param)
  delta = 1e-7;
  [S,R] = size(w);
  Q = size(p,2);
  d = cell(1,S);
  for i=1:S
    wi = w(i,:);
    di = zeros(R,Q);
    for j=1:R
      z1 = apply(addw(wi,j,+2*delta),p,param);
      z2 = apply(addw(wi,j,+delta),p,param);
      z3 = apply(addw(wi,j,-delta),p,param);
      z4 = apply(addw(wi,j,-2*delta),p,param);
      di(j,:) = (-z1 + 8*z2 - 8*z3 + z4) / (12*delta);
    end  
    d{i} = di;
  end
end

function n = addw(n,i,v)
  n(i) = n(i) + v;
end

function sf = subfunctions
  sf.is_dotprod = strcmp(mfilename,'dotprod');
  sf.p_deriv = p_deriv;
  sf.w_deriv = w_deriv;
  sf.calc_dist = @calc_dist;
  sf.weight_size = @weight_size;
  sf.apply = @apply;
  sf.dz_dp = @dz_dp;
  sf.dz_dw = @dz_dw;
  sf.dz_dp_full = @dz_dp_full;
  sf.dz_dw_full = @dz_dw_full;
  sf.dz_dp_num = @dz_dp_num;
  sf.dz_dw_num = @dz_dw_num;
end

function info = get_info
  info = nnfcnDistance(mfilename,function_name,7,subfunctions,...
    is_continuous,p_deriv,w_deriv,parameters);
end

%  BOILERPLATE_END
%% =======================================================

function name = function_name, name = 'Euclicean'; end
function flag = is_continuous, flag = true; end
function d = p_deriv, d = 1; end
function d = w_deriv, d = 1; end
function param = parameters, param = []; end

function err = check_param(param)
  err = '';
end

function d = calc_dist(pos,param)
  Q = size(pos,2);
  d = zeros(Q,Q);
  for q=2:Q
    qq = q + zeros(1,q-1);
    ii = 1:(q-1);
    d(ii,q) = sum((pos(:,ii)-pos(:,qq)).^2,1);
  end
  d = sqrt(d);
  d = d + d';
end

function dim = weight_size(s,r,param)
  dim = [s r];
end

function z = apply(w,p,param)
  S = size(w,1);
  Q = size(p,2);
  z = zeros(S,Q);
  if (Q<S)
    p = p';
    copies = zeros(1,S);
    for q=1:Q
      z(:,q) = sum((w-p(q+copies,:)).^2,2);
    end
  else
    w = w';
    copies = zeros(1,Q);
    for i=1:S
      z(i,:) = sum((w(:,i+copies)-p).^2,1);
    end
  end
  z = sqrt(z);
end

function d = dz_dp(w,p,z,param)
  [S,R] = size(w);
  Q = size(p,2);
  p = p';
  d = cell(1,Q);
  copyS = zeros(1,S);
  copyR = ones(R,1);
  for q=1:Q
    zq = z(:,q);
    dq = (p(q+copyS,:)-w) ./ zq(:,copyR);
    dq(zq == 0,:) = 0;
    d{q} = dq;
  end
end

function d = dz_dw(w,p,z,param)
  [S,R] = size(w);
  Q = size(p,2);
  d = cell(1,S);
  w = w';
  copyQ = zeros(1,Q);
  copyR = ones(R,1);
  for i=1:S
    zi = z(i,:);
    di = (w(:,i+copyQ)-p) ./ zi(copyR,:);
    di(:,zi==0) = 0;
    d{i} = di;
  end
end
