# Supplementary material for: Feature selection enhancement and feature space visualization for speech-based emotion recognition
Source: PeerJ Comput Sci. 2022 Nov 4;8:e1091. doi: 10.7717/peerj-cs.1091 (PMC9680882; doi:10.7717/peerj-cs.1091)
Supplement: Supplemental Information 1 [file peerj-cs-08-1091-s001.zip › Code RAVDESS/matrix_creation.m]

prompt = 'What is the Ist dimention? ';
x = input(prompt)
prompt = 'What is the 2nd dimention? ';
y = input(prompt)
Emp_matrix = zeros(x,y);
disp(Emp_matrix);
for i=1:x
    for j=1:y 
      Emp_matrix(i,j)=input('elements-') 
    end
end
