# Supplementary material for: Feature selection enhancement and feature space visualization for speech-based emotion recognition
Source: PeerJ Comput Sci. 2022 Nov 4;8:e1091. doi: 10.7717/peerj-cs.1091 (PMC9680882; doi:10.7717/peerj-cs.1091)
Supplement: Supplemental Information 1 [file peerj-cs-08-1091-s001.zip › Code RAVDESS/medf.m]

function y1=medf(x1,L,N)
%
% Median filtering of sequence x1, of length N samples, with medians of
% length L.
% Code provided by Lawrence R. Rabiner, Rutgers University and
% University of California at Santa Barbara.
%
    x2=[ones(1,(L-1)/2).*x1(1) x1 ones(1,(L-1)/2).*x1(N)];
    y1=[];
    for i=1:N
        y=x2(i:i+(L-1));
        y1=[y1 median(y)];
    end
end
