# Supplementary material for: Feature selection enhancement and feature space visualization for speech-based emotion recognition
Source: PeerJ Comput Sci. 2022 Nov 4;8:e1091. doi: 10.7717/peerj-cs.1091 (PMC9680882; doi:10.7717/peerj-cs.1091)
Supplement: Supplemental Information 1 [file peerj-cs-08-1091-s001.zip › Code RAVDESS/misclassificationgraph.m]

% fig1 = figure;
%           hold on;
%            c = categorical({'anger' ,'sad','disgust', 'neutral' , 'fear' ,  'happy'});
%            svm = [15.8 11.7 5.8 4.6 11.9 10.6 ];
%            FFNN = [11.2 12.6 12.5 9.2 20.8 18.8];
%            knn = [22 19.3 24.2 20 26.3 22.8];
%            Logistic_regression = [16.8 15.4 13.9 11.8 19.4 13.9];
%            Naive_bayes=[28 18 33 27 46.5 29.2];
%            
%            y = [svm(:,1)  FFNN(:,1)  knn(:,1)  Logistic_regression(:,1), Naive_bayes(:,1);
%                 svm(:,2)  FFNN(:,2)  knn(:,2)  Logistic_regression(:,2), Naive_bayes(:,2);
%                 svm(:,3)  FFNN(:,3)  knn(:,3)  Logistic_regression(:,3), Naive_bayes(:,3);
%                 svm(:,4)  FFNN(:,4)  knn(:,4)  Logistic_regression(:,4), Naive_bayes(:,4);
%                 svm(:,5)  FFNN(:,5)  knn(:,5)  Logistic_regression(:,5), Naive_bayes(:,5);
%                 svm(:,6)  FFNN(:,6)  knn(:,6)  Logistic_regression(:,6), Naive_bayes(:,6)];
%            
%            bar(c, y, 'LineWidth',0.5);
%           bar_handle = bar(c, y, 'LineWidth',0.5);
%           set(bar_handle(1),'FaceColor','r') ;
%           set(bar_handle(2),'FaceColor','b') ;
%           set(bar_handle(3),'FaceColor','y') ;
%           set(bar_handle(4),'FaceColor','g') ;
%           set(bar_handle(5),'FaceColor','g') ;
%           
%            h1 = xlabel('Emotion categories'); 
%            h2 = ylabel('Decision level emotion classification recall (%)');
%            set(h1,'fontsize',12);
%            set(h2,'fontsize',12);	
%            set(gca, 'XTick',1:1:6,'XTickLabel',{'Anger','Sadness','Disgust', 'Neutral', 'Fear', 'Happy'})		
% %           %xlim([0 80]);
%            ylim([0 100]);
%            legend('SVM ', 'FFNN', 'KNN', 'Logistic regression', 'Naive bayes',  'Location','NorthEast');
%            grid on;
%            pause(0.5);
%            
           svm = [4 3 6 1 4 2 ];
           FFNN = [2 3 2 5 4 2 ];
           knn = [4 6 6 1 4 2];
           Logistic_regression = [4 3 2 1 4 2];
           Naive_bayes=[4 4 6 1 4 3];         

%            svm = [15.8 11.7 5.8 4.6 11.9 10.6 ];
%            FFNN = [11.2 12.6 12.5 9.2 20.8 18.8];
%            knn = [22 19.3 24.2 20 26.3 22.8];
%            Logistic_regression = [16.8 15.4 13.9 11.8 19.4 13.9];
%            Naive_bayes=[28 18 33 27 46.5 29.2];
           
        data = [svm(:,1)  FFNN(:,1)  knn(:,1)  Logistic_regression(:,1), Naive_bayes(:,1);
                svm(:,2)  FFNN(:,2)  knn(:,2)  Logistic_regression(:,2), Naive_bayes(:,2);
                svm(:,3)  FFNN(:,3)  knn(:,3)  Logistic_regression(:,3), Naive_bayes(:,3);
                svm(:,4)  FFNN(:,4)  knn(:,4)  Logistic_regression(:,4), Naive_bayes(:,4);
                svm(:,5)  FFNN(:,5)  knn(:,5)  Logistic_regression(:,5), Naive_bayes(:,5);
                svm(:,6)  FFNN(:,6)  knn(:,6)  Logistic_regression(:,6), Naive_bayes(:,6)];
%data = gallery('invhess',20);
%Display a 2-D color image of the data.

%hmo = HeatMap(data,'RowLabels','disgust, happy, anger, sad, neutral, fear');
hmo = HeatMap(data,'RowLabels', {'fear' 'neutral' 'sad' 'anger' 'happy' 'disgust'}, 'ColumnLabels', {'svm' 'FFNN' 'KNN' 'Logistic R' 'Naive B'}, 'Colormap', 'copper');
