# Supplementary material for: Feature selection enhancement and feature space visualization for speech-based emotion recognition
Source: PeerJ Comput Sci. 2022 Nov 4;8:e1091. doi: 10.7717/peerj-cs.1091 (PMC9680882; doi:10.7717/peerj-cs.1091)
Supplement: Supplemental Information 1 [file peerj-cs-08-1091-s001.zip › Code RAVDESS/nameing.m]

clc
audioFiles_dir = '../Audio/processed/ ';
files = dir(fullfile(audioFiles_dir,'*.wav'));

boolean ismale;
for filenum = 1:length(files)  
     filename = files(filenum).name;
    parts = regexp(filename, '-|\.', 'split');
   
 for j= 1:24
       num = str2double(parts(7));
       str = num2str(j);
       
       if j == num
           if  mod(num,2) == 0
               ismale = true;
           else
               ismale = false;
           end
           first = parts(7);
           first = char(first);
       end
 end
 second = parts(5);
 second = char(second);
 if ismale
     second = strcat(second,'(f)');
 else
     second = strcat(second,'(m)');
 end
    if parts(3) == "01"
        third = 'neutral';
        elseif parts(3) == "02"
        third = 'calm';
         elseif parts(3) == "03"
        third = 'happy';
        elseif parts(3) == "04"
        third = 'sadness';
        elseif parts(3) == "05"
        third = 'angry';
        elseif parts(3) == "06"
        third = 'fear';
        elseif parts(3) == "07"
        third = 'disgust';
        elseif parts(3) == "08"
        third = 'surprised';
        
    end
   fourth = parts(6);
   fourth = char(fourth);
   fifth = parts(4);
   fifth = char(fifth);
    fullname = strcat('../Audio/rawdess_name/ ',first,'_',second,'_',third,'_',fourth,'_',fifth,'.wav');
    disp(filenum);
    filename = files(filenum).name;
     inp =strcat(audioFiles_dir ,filename);
    [y,fs] = audioread(inp);
    fl = strcat('D:\matlab\RAVDESS speech\Audio\rawdess_name/',first,'_',second,'_',third,'_',fourth,'.wav');
if exist(fl,'file') == 2
    disp(filename);
else
    audiowrite(fullname,y,fs);
end
end
