# Supplementary material for: Feature selection enhancement and feature space visualization for speech-based emotion recognition
Source: PeerJ Comput Sci. 2022 Nov 4;8:e1091. doi: 10.7717/peerj-cs.1091 (PMC9680882; doi:10.7717/peerj-cs.1091)
Supplement: Supplemental Information 1 [file peerj-cs-08-1091-s001.zip › Code RAVDESS/Path_finder_2.m]

function f_smooth = Path_finder_2(fn, candidates_Cscore) % f_smooth: nframes*1, fn: nframes*nCandidates
%
% Use Viterbi algorithm to choose pitch decision from candidates.
% Files needed: Cal_transition_cost_score.m and Viterbi.m
% Written by He Ba and Na Yang, University of Rochester, May 2012.
%
c = Cal_transition_cost_score(fn, candidates_Cscore);
[min_cost, assn] = Viterbi( c);

% trace back to determine pitch decisions
f_smooth = zeros(size(fn,1),1);
for myn = 1:size(fn,1)
    f_smooth(myn) = fn(myn, assn(myn));
end
