# Supplementary material for: Feature selection enhancement and feature space visualization for speech-based emotion recognition
Source: PeerJ Comput Sci. 2022 Nov 4;8:e1091. doi: 10.7717/peerj-cs.1091 (PMC9680882; doi:10.7717/peerj-cs.1091)
Supplement: Supplemental Information 1 [file peerj-cs-08-1091-s001.zip › Code RAVDESS/PlotClusterinResult.m]

%
% Copyright (c) 2015, Yarpiz (www.yarpiz.com)
% All rights reserved. Please read the "license.txt" for license terms.
%
% Project Code: YPML110
% Project Title: Implementation of DBSCAN Clustering in MATLAB
% Publisher: Yarpiz (www.yarpiz.com)
% 
% Developer: S. Mostapha Kalami Heris (Member of Yarpiz Team)
% 
% Contact Info: sm.kalami@gmail.com, info@yarpiz.com
%

function PlotClusterinResult(X, IDX)

    k=max(IDX);

    Colors=hsv(k);

    Legends = {};
    for i=0:k
        Xi=X(IDX==i,:);
        if i~=0
            Style = 'x';
            MarkerSize = 8;
            Color = Colors(i,:);
            Legends{end+1} = ['Cluster #' num2str(i)];
        else
            Style = 'o';
            MarkerSize = 6;
            Color = [0 0 0];
            if ~isempty(Xi)
                Legends{end+1} = 'Noise';
            end
        end
        if ~isempty(Xi)
            plot(Xi(:,1),Xi(:,2),Style,'MarkerSize',MarkerSize,'Color',Color);
        end
        hold on;
    end
    hold off;
    axis equal;
    grid on;
    legend(Legends);
    legend('Location', 'NorthEastOutside');

end
