# Supplementary material for: Feature selection enhancement and feature space visualization for speech-based emotion recognition
Source: PeerJ Comput Sci. 2022 Nov 4;8:e1091. doi: 10.7717/peerj-cs.1091 (PMC9680882; doi:10.7717/peerj-cs.1091)
Supplement: Supplemental Information 1 [file peerj-cs-08-1091-s001.zip › Code RAVDESS/plotgender.m]

clear;
close all;
clc;

% % Plot rejection rate vs. correct classification rate with different number
% of features selected
% Input:
% xlsname -> excel file containing the results for different number
% of features selected, i.e. top 20,40,60,80,100,121 features in six sheets.

xlsname = '../NormalResult/Old_Gernal_Resultst.xls';

featureSet = [80];
num_trial = 5;

fig1 = figure;
hold on;

%for m = 1:6
for m = 1:3
    % read data from each spreadsheet
    sheet = ['sheet' num2str(m)];
    tmp = xlsread(xlsname, sheet);
    % construct a (2*num_trial) * cnt_thresh matrix with (2*j-1)th row being the rejection rate,
    % (2*j)th row being the correct classification rate (j = 1:num_trial)
    num = zeros(2*num_trial, size(tmp,2));
    for cnt = 1:num_trial
        num(2*cnt-1,:) = tmp(3*cnt-1,:);
        num(2*cnt,:) = tmp(3*cnt,:);
    end
    % calculate the average correct classification rate over num_trial upsampling trials
    [avg_rej_rate, avg_cor_rate, E] = interp(num, num_trial);
    switch m
        case 1            
            errorbar(avg_rej_rate, avg_cor_rate, E, '-*g','LineWidth',2);
        case 2         
            errorbar(avg_rej_rate, avg_cor_rate, E, '-*r','LineWidth',2);
        case 3
            errorbar(avg_rej_rate, avg_cor_rate, E, '-*b','LineWidth',2);
        
    end
end

h1 = xlabel('Rejection rate (%)'); 
h2 = ylabel('Decision-level correct classification rate (%)');
xlim([0 80]);
ylim([0 100]);
legend('female', 'general', 'male', 'Location','SouthEast');

grid on;
