# Supplementary material for: Feature selection enhancement and feature space visualization for speech-based emotion recognition
Source: PeerJ Comput Sci. 2022 Nov 4;8:e1091. doi: 10.7717/peerj-cs.1091 (PMC9680882; doi:10.7717/peerj-cs.1091)
Supplement: Supplemental Information 1 [file peerj-cs-08-1091-s001.zip › Code RAVDESS/pr.m]

clc;    % Clear the command window.
close all;  % Close all figures (except those of imtool.)
clear;  % Erase all existing variables. Or clearvars if you want.
workspace;  % Make sure the workspace panel is showing.
format long g;
format compact;
fontSize = 20;
% Read in data and plot it.
files = dir(fullfile('..\Audio\TESS Toronto emotional speech set data\no\','*.wav'));

for i =1:length(files)
 inp =   files(i).name

[y, Fs] = audioread(strcat('..\Audio\TESS Toronto emotional speech set data\combined audios\',inp));
subplot(2, 1, 1);
plot(y, 'b-');
grid on;
title('Original Signal + Envelope', 'FontSize', fontSize);
% Enlarge figure to full screen.
set(gcf, 'Units', 'Normalized', 'OuterPosition', [0 0 1 1]);
drawnow;
% Find the envelope by taking a moving max operation, imdilate.
envelope = imdilate(abs(y), true(1501, 1));
% Plot it.
hold on;
plot(envelope, 'r-', 'LineWidth', 2);
plot(-envelope, 'r-', 'LineWidth', 2);
legend('Data', 'Envelope');
% Save the x axis length so we can apply it to the edit plot
% so they are displayed on the same time frame
% So we can see how it got shorter.
xl = xlim();
% Find the quiet parts.
quietParts = envelope < 0.026; % Or whatever value you want.
% Cut out quiet parts and plot.
yEdited = y; % Initialize
yEdited(quietParts) = [];
subplot(2, 1, 2);
audiowrite(strcat('..\Audio\TESS Toronto emotional speech set data\no\',inp),yEdited,Fs)
plot(yEdited, 'b-', 'LineWidth', 2);
title('Edited Signal, shorter because data was removed', 'FontSize', fontSize);
grid on;
% Make it plot over the same time range as the original
xlim(xl);
end
