# Supplementary material for: Feature selection enhancement and feature space visualization for speech-based emotion recognition
Source: PeerJ Comput Sci. 2022 Nov 4;8:e1091. doi: 10.7717/peerj-cs.1091 (PMC9680882; doi:10.7717/peerj-cs.1091)
Supplement: Supplemental Information 1 [file peerj-cs-08-1091-s001.zip › Code RAVDESS/rbf_kernel.m]

function kval = rbf_kernel(u,v,sigma,varargin)
%RBF_KERNEL radial basis function kernel for SVM functions

% Copyright 2004-2008 The MathWorks, Inc.
if nargin < 3
    sigma = 1;
else
   if ~isscalar(sigma)
        error('Bioinfo:rbfkernel:SigmaNotScalar',...
            'Sigma must be a scalar.');
    end
    if sigma == 0
        error('Bioinfo:rbfkernel:SigmaZero',...
            'Sigma must be non-zero.');
    end
end

kval = exp(-(1/(2*sigma^2))*(repmat(sqrt(sum(u.^2,2).^2),1,size(v,1))...
    -2*(u*v')+repmat(sqrt(sum(v.^2,2)'.^2),size(u,1),1)));
