# Supplementary material for: Feature selection enhancement and feature space visualization for speech-based emotion recognition
Source: PeerJ Comput Sci. 2022 Nov 4;8:e1091. doi: 10.7717/peerj-cs.1091 (PMC9680882; doi:10.7717/peerj-cs.1091)
Supplement: Supplemental Information 1 [file peerj-cs-08-1091-s001.zip › Code RAVDESS/rubbish.m]

% 
% sgroup_neutral = sgroup_neutral(sgroup_neutral(:,1)==1,:);
% sgroup_neutral(:,1)=5;
% num=length(sgroup_neutral);
% for i = 1:length(sgroup_neutral)
% sdata_neutral1(i,:) =  sdata_neutral(i,:);
% end
% 
% sgroup_disgust = sgroup_disgust(sgroup_disgust(:,1)==1,:);
% sgroup_disgust(:,1)=2;
% num=length(sgroup_disgust);
% for i = 1:length(sgroup_disgust)
% sdata_disgust1(i,:) =  sdata_disgust(i,:);
% end
% 
% sgroup_anger = sgroup_anger(sgroup_anger(:,1)==1,:);
% sgroup_anger(:,1)=3;
% num=length(sgroup_anger);
% for i = 1:length(sgroup_anger)
% sdata_anger1(i,:) =  sdata_anger(i,:);
% end
% 
% sgroup_fear = sgroup_fear(sgroup_fear(:,1)==1,:);
% sgroup_fear(:,1)=6;
% num=length(sgroup_fear);
% for i = 1:length(sgroup_fear)
% sdata_fear1(i,:) =  sdata_fear(i,:);
% end
% 
% 
% sgroup_sad = sgroup_sad(sgroup_sad(:,1)==1,:);
% sgroup_sad(:,1)=4;
% num=length(sgroup_sad);
% for i = 1:length(sgroup_sad)
% sdata_sad1(i,:) =  sdata_sad(i,:);
% end
% 
% 
% sgroup_happy = sgroup_happy(sgroup_happy(:,1)==1,:);
% sgroup_happy(:,1)=1;
% num=length(sgroup_happy);
% for i = 1:length(sgroup_happy)
% sdata_happy1(i,:) =  sdata_happy(i,:);
% end


%emotion_data = [sdata_neutral;sdata_disgust;sdata_anger; sdata_fear; sdata_sad; sdata_happy];
%emotion_label = [sgroup_neutral;sgroup_disgust;sgroup_anger; sgroup_fear;sgroup_sad; sgroup_happy];


%net = patternnet(10);
%net = perceptron;
%net = fitnet(hiddenLayerSize);
%sgroup_happy = transpose(sgroup_happy)

%nntraintool;
%[pred_tain] = net(emotion_data');
