# Supplementary material for: Feature selection enhancement and feature space visualization for speech-based emotion recognition
Source: PeerJ Comput Sci. 2022 Nov 4;8:e1091. doi: 10.7717/peerj-cs.1091 (PMC9680882; doi:10.7717/peerj-cs.1091)
Supplement: Supplemental Information 1 [file peerj-cs-08-1091-s001.zip › Code RAVDESS/smoothpitch.m]

function ppdf=smoothpitch(pp1,pp2,plevel1,plevel2,pthr1);
%
% Pitch period smoothing routine based on first and second candidates and
% associated confidence levels.
%
% Code provided by Lawrence R. Rabiner, Rutgers University and
% University of California at Santa Barbara.
%
% Inputs:
%   pp1: array of most likely pitch period candidates at each frame
%   pp2: array of second most likely pitch period candidates at each frame
%   plevel1: cepstral levels of most likely pitch period candidates at each
%   frame
%   plevel2: cepstral levels of second most likely pitch period candidates 
%   at each frame
%   pthr1: threshold on reliable cepstral levels for valid pitch period
%   candidates
%
% Output:
%   ppdf: final smoothed pitch period contour

% first find all regions where cepstral level exceeds a reasonably 
% high threshold (i.e., low likelihood of mistakes); these regions
% form the basis for valid pitch period contour pieces
    len=length(pp1);
    n=1:len;
    
% utilize threshold on ratio of first and second cepstral peak values 
% and get a 0-1 contour
    pratio=plevel1./plevel2;
    ppdf=[0 ones(1,len-2) 0];
    ppdf(find(pratio < pthr1))=0;
    
    if dot(ppdf,ppdf)~=0 % at least one frame has a dominant peak in cepstrum (satisfy pratio > pthr1)
    % form difference signal to define beginnings of regions (ppdfd=1) and
    % endings of regions (ppdfd=-1)
        ppdfd(2:len)=ppdf(2:len)-ppdf(1:len-1);
        ppdfd(1)=0;

    % determine nint, the number of contiguous intervals in pitch contour;
    % determine beginning frame of each interval, ppstart;
    % determine ending frame of each interval, ppend;
        nint=0;
        ppstart=[];
        ppend=[];
        for frame=2:len
            if (ppdfd(frame) == 1)
                ppstart=[ppstart frame];
                nint=nint+1;
            elseif (ppdfd(frame) == -1)
                ppend=[ppend frame-1];
            end
        end

    % begin search to extend each region backwards (at beginning of region) and
    % forwards (at end of region); be sure not to go too far backward or
    % forward to avoid overlapping with adjacent regions
        pdthr=0.1;

    % for first interval, search backwards for possible extensions of region
        for frame=ppstart(1)-1:-1:2
            if (abs((pp1(frame)-pp1(frame+1))/pp1(frame+1)) <= pdthr)
                ppstart(1)=ppstart(1)-1;
            elseif (abs((pp2(frame)-pp1(frame+1))/pp1(frame+1)) <= pdthr)
                ppstart(1)=ppstart(1)-1;
                pp1(frame)=pp2(frame);
            else
                break
            end
        end

    % for all other intervals, search backward for extensions to interval, 
    % being careful not to go into end of preceding region
        for intervals=2:nint
            for frame=ppstart(intervals)-1:-1:ppend(intervals-1)+1
                if (abs((pp1(frame)-pp1(frame+1))/pp1(frame+1)) <= pdthr)
                    ppstart(intervals)=ppstart(intervals)-1;
                elseif (abs((pp2(frame)-pp1(frame+1))/pp1(frame+1)) <= pdthr)
                    ppstart(intervals)=ppstart(intervals)-1;
                    pp1(frame)=pp2(frame);
                else
                    break
                end
            end
        end

    % now search forward for extensions to interval, being careful not to go
    % into beginning of next region
        for intervals=1:nint-1
            for frame=ppend(intervals)+1:ppstart(intervals+1)-1
                if (abs((pp1(frame)-pp1(frame-1))/pp1(frame)) <= pdthr)
                    ppend(intervals)=ppend(intervals)+1;
                elseif (abs((pp2(frame)-pp1(frame-1))/pp1(frame)) <= pdthr)
                    ppend(intervals)=ppend(intervals)+1;
                    pp1(frame)=pp2(frame);
                else
                    break
                end
            end
        end

    % for final interval, search forward for possible extensions of region            
        for frame=ppend(nint)+1:len-1
            if (abs((pp1(frame)-pp1(frame-1))/pp1(frame)) <= pdthr)
                ppend(nint)=ppend(nint)+1;
            elseif (abs((pp2(frame)-pp1(frame-1))/pp1(frame)) <= pdthr)
                ppend(nint)=ppend(nint)+1;
                pp1(frame)=pp2(frame);
            else
                break
            end
        end

    % zero out all pitch periods between intervals
        for frame=1:ppstart(1)-1
            pp1(frame)=0;
        end

        for interval=1:nint-1
            for frame=ppend(interval)+1:ppstart(interval+1)-1
                pp1(frame)=0;
            end
        end

        for frame=ppend(nint)+1:len
            pp1(frame)=0;
        end    
        ppdf=pp1;
    end
end
