# Supplementary material for: Feature selection enhancement and feature space visualization for speech-based emotion recognition
Source: PeerJ Comput Sci. 2022 Nov 4;8:e1091. doi: 10.7717/peerj-cs.1091 (PMC9680882; doi:10.7717/peerj-cs.1091)
Supplement: Supplemental Information 1 [file peerj-cs-08-1091-s001.zip › Code RAVDESS/svmdecision.m]

function [out,f] = svmdecision(Xnew,svm_struct)
%SVMDECISION evaluates the SVM decision function

%   Copyright 2004-2006 The MathWorks, Inc.
%   $Revision: 1.1.12.4 $  $Date: 2006/06/16 20:07:18 $

sv = svm_struct.SupportVectors;
alphaHat = svm_struct.Alpha;
bias = svm_struct.Bias;
kfun = svm_struct.KernelFunction;
kfunargs = svm_struct.KernelFunctionArgs;
f = (feval(kfun,sv,Xnew,kfunargs{:})'*alphaHat(:)) + bias;
   out=ones(1,length(f));
   out(find(f>0))=1;
  out(find(f<0))=-1;
%out = sign(f);
% points on the boundary are assigned to class 1
%out(out==0) = 1;
out(find(f==0)) = 1;
