# Supplementary material for: Feature selection enhancement and feature space visualization for speech-based emotion recognition
Source: PeerJ Comput Sci. 2022 Nov 4;8:e1091. doi: 10.7717/peerj-cs.1091 (PMC9680882; doi:10.7717/peerj-cs.1091)
Supplement: Supplemental Information 1 [file peerj-cs-08-1091-s001.zip › Code RAVDESS/testfrequency.m]

%[y,fs] = audioread('..\Audio\SAVEE_Clean\DC_a01.wav');
[y,fs] = audioread('..\Audio\RAVDESS_Clean\03-01-01-01-01-01-02.wav');
%disp(y);
disp(fs);
plot(y)
