# Supplementary material for: Feature selection enhancement and feature space visualization for speech-based emotion recognition
Source: PeerJ Comput Sci. 2022 Nov 4;8:e1091. doi: 10.7717/peerj-cs.1091 (PMC9680882; doi:10.7717/peerj-cs.1091)
Supplement: Supplemental Information 1 [file peerj-cs-08-1091-s001.zip › Code RAVDESS/valloc.m]

function [V,W] = valloc(y)
% Written by Weiyang Cai, University of Rochester.
% V is the amplitude of peak, W1 shows the index of the peak
L = length(y);
V = ones(1,L);
for i = 2:(L-1)
    if y(i)<y(i-1) && y(i)< y(i+1)
        V(i) = y(i);
    end
end
W = find(V~=1);
