# Supplementary material for: Feature selection enhancement and feature space visualization for speech-based emotion recognition
Source: PeerJ Comput Sci. 2022 Nov 4;8:e1091. doi: 10.7717/peerj-cs.1091 (PMC9680882; doi:10.7717/peerj-cs.1091)
Supplement: Supplemental Information 1 [file peerj-cs-08-1091-s001.zip › Code RAVDESS/voicebox/disteusq.m]

function d=disteusq(x,y,mode,w)
%DISTEUSQ calculate euclidean, squared euclidean or mahanalobis distance D=(X,Y,MODE,W)
%
% Inputs: X,Y         Vector sets to be compared. Each row contains a data vector.
%                     X and Y must have the same number of columns.
%
%         MODE        Character string selecting the following options:
%                         'x'  Calculate the full distance matrix from every row of X to every row of Y
%                         'd'  Calculate only the distance between corresponding rows of X and Y
%                              The default is 'd' if X and Y have the same number of rows otherwise 'x'.
%                         's'  take the square-root of the result to give the euclidean distance.
%
%         W           Optional weighting matrix: the distance calculated is (x-y)*W*(x-y)'
%                     If W is a vector, then the matrix diag(W) is used.
%
% Output: D           If MODE='d' then D is a column vector with the same number of rows as the shorter of X and Y.
%                     If MODE='x' then D is a matrix with the same number of rows as X and the same number of columns as Y'.
%

%      Copyright (C) Mike Brookes 1998
%      Version: $Id: disteusq.m 713 2011-10-16 14:45:43Z dmb $
%
%   VOICEBOX is a MATLAB toolbox for speech processing.
%   Home page: http://www.ee.ic.ac.uk/hp/staff/dmb/voicebox/voicebox.html
%
%%%%%%%%%%%%%%%%%%%%%%%%%%%%%%%%%%%%%%%%%%%%%%%%%%%%%%%%%%%%%%%%%%%%%%%%%%%%%%%%%
%   This program is free software; you can redistribute it and/or modify
%   it under the terms of the GNU General Public License as published by
%   the Free Software Foundation; either version 2 of the License, or
%   (at your option) any later version.
%
%   This program is distributed in the hope that it will be useful,
%   but WITHOUT ANY WARRANTY; without even the implied warranty of
%   MERCHANTABILITY or FITNESS FOR A PARTICULAR PURPOSE.  See the
%   GNU General Public License for more details.
%
%   You can obtain a copy of the GNU General Public License from
%   http://www.gnu.org/copyleft/gpl.html or by writing to
%   Free Software Foundation, Inc.,675 Mass Ave, Cambridge, MA 02139, USA.
%%%%%%%%%%%%%%%%%%%%%%%%%%%%%%%%%%%%%%%%%%%%%%%%%%%%%%%%%%%%%%%%%%%%%%%%%%%%%%%%%

[nx,p]=size(x); ny=size(y,1);
if nargin<3 | isempty(mode) mode='0'; end
if any(mode=='d') | (mode~='x' & nx==ny)

    % Do pairwise distance calculation

    nx=min(nx,ny);
    z=double(x(1:nx,:))-double(y(1:nx,:));
    if nargin<4
        d=sum(z.*conj(z),2);
    elseif min(size(w))==1
        wv=w(:).';
        d=sum(z.*wv(ones(size(z,1),1),:).*conj(z),2);
    else
        d=sum(z*w.*conj(z),2);
    end
else
    
    % Calculate full distance matrix
    
    if p>1
        
        % x and y are matrices
        
        if nargin<4
            z=permute(double(x(:,:,ones(1,ny))),[1 3 2])-permute(double(y(:,:,ones(1,nx))),[3 1 2]);
            d=sum(z.*conj(z),3);
        else
            nxy=nx*ny;
            z=reshape(permute(double(x(:,:,ones(1,ny))),[1 3 2])-permute(double(y(:,:,ones(1,nx))),[3 1 2]),nxy,p);
            if min(size(w))==1
                wv=w(:).';
                d=reshape(sum(z.*wv(ones(nxy,1),:).*conj(z),2),nx,ny);
            else
                d=reshape(sum(z*w.*conj(z),2),nx,ny);
            end
        end
    else
        
        % x and y are vectors
        
        z=double(x(:,ones(1,ny)))-double(y(:,ones(1,nx))).';
        if nargin<4
            d=z.*conj(z);
        else
            d=w*z.*conj(z);
        end
    end
end
if any(mode=='s')
    d=sqrt(d);
end
