# Supplementary material for: Feature selection enhancement and feature space visualization for speech-based emotion recognition
Source: PeerJ Comput Sci. 2022 Nov 4;8:e1091. doi: 10.7717/peerj-cs.1091 (PMC9680882; doi:10.7717/peerj-cs.1091)
Supplement: Supplemental Information 1 [file peerj-cs-08-1091-s001.zip › Code RAVDESS/voicebox/finishat.m]

function [eta,etaf]=finishat(frac,tol,fmt)
%FINISHAT print estimated finish time of a long computation (FRAC,TOL,FMT)
%
% Inputs: FRAC = fraction of total comutation that has been completed
%                As a special case, 0 is used to initialize the routine
%         TOL  = Tolerance in minutes. If the estimated time has changed by less
%                than this, then nothing will be printed. [default 10% of remaining time]
%         FMT  = Format string which shoul include %s at the point where the
%                estimated finish time should be inserted.
%
% Output: ETA  = string containing the expected finish time
%                specifying this will suppress printing message to std err (fid=2)
%         ETAF = expected finish time as a daynumber
%
% Example:       finishat(0);
%                for i=1:many
%                    long computation;
%                    finishat(i/many);
%                end

%      Copyright (C) Mike Brookes 1998
%      Version: $Id: finishat.m 713 2011-10-16 14:45:43Z dmb $
%
%   VOICEBOX is a MATLAB toolbox for speech processing.
%   Home page: http://www.ee.ic.ac.uk/hp/staff/dmb/voicebox/voicebox.html
%
%%%%%%%%%%%%%%%%%%%%%%%%%%%%%%%%%%%%%%%%%%%%%%%%%%%%%%%%%%%%%%%%%%%%%%%%%%%%%%%%%
%   This program is free software; you can redistribute it and/or modify
%   it under the terms of the GNU General Public License as published by
%   the Free Software Foundation; either version 2 of the License, or
%   (at your option) any later version.
%
%   This program is distributed in the hope that it will be useful,
%   but WITHOUT ANY WARRANTY; without even the implied warranty of
%   MERCHANTABILITY or FITNESS FOR A PARTICULAR PURPOSE.  See the
%   GNU General Public License for more details.
%
%   You can obtain a copy of the GNU General Public License from
%   http://www.gnu.org/copyleft/gpl.html or by writing to
%   Free Software Foundation, Inc.,675 Mass Ave, Cambridge, MA 02139, USA.
%%%%%%%%%%%%%%%%%%%%%%%%%%%%%%%%%%%%%%%%%%%%%%%%%%%%%%%%%%%%%%%%%%%%%%%%%%%%%%%%%

persistent oldt oldnw
if nargin<3
    fmt='Estimated finish at %s\n';

end
if frac<=0
    oldt=0;
    eta='Unknown';
    tic;
else
    nw=now;
    newt=nw+(1/frac-1)*toc/86400;  
    if nargin<2 || ~numel(tol)
        tol=max(0.1*(newt-nw)*1440,1);
    end
    if ~exist('oldt','var') || oldt==0 || (abs(newt-oldt)>tol/1440 && (nw-oldnw)>10/86400) || (nw-oldnw)>10/1440 || nargout>0
        oldt=newt;
        if floor(oldt)==floor(nw)
            df='HH:MM';
        else
            df='HH:MM dd-mmm-yyyy';
        end
        eta=datestr(oldt,df);
        if ~nargout
            fprintf(2,fmt,eta);    % print to std err to avoid delay
        end
        oldnw=nw;                           %
    end
end
etaf=oldt;
