# Supplementary material for: Feature selection enhancement and feature space visualization for speech-based emotion recognition
Source: PeerJ Comput Sci. 2022 Nov 4;8:e1091. doi: 10.7717/peerj-cs.1091 (PMC9680882; doi:10.7717/peerj-cs.1091)
Supplement: Supplemental Information 1 [file peerj-cs-08-1091-s001.zip › Code RAVDESS/voicebox/fopenmkd.m]

function [fid,mes]=fopenmkd(fn,pe,mf,en)
%FOPENMKD is the same as FOPEN but creates any missing directories [fid,mes]=(fn,pe,mf,en)
%
% This procedure is functionally identical to fopen() except that
% it will create the requested folder if it doesn't exist

%	   Copyright (C) Mike Brookes 2011
%      Version: $Id: fopenmkd.m 713 2011-10-16 14:45:43Z dmb $
%
%   VOICEBOX is a MATLAB toolbox for speech processing.
%   Home page: http://www.ee.ic.ac.uk/hp/staff/dmb/voicebox/voicebox.html
%
%%%%%%%%%%%%%%%%%%%%%%%%%%%%%%%%%%%%%%%%%%%%%%%%%%%%%%%%%%%%%%%%%%%%%%%%%%%%%%%%%
%   This program is free software; you can redistribute it and/or modify
%   it under the terms of the GNU General Public License as published by
%   the Free Software Foundation; either version 2 of the License, or
%   (at your option) any later version.
%
%   This program is distributed in the hope that it will be useful,
%   but WITHOUT ANY WARRANTY; without even the implied warranty of
%   MERCHANTABILITY or FITNESS FOR A PARTICULAR PURPOSE.  See the
%   GNU General Public License for more details.
%
%   You can obtain a copy of the GNU General Public License from
%   http://www.gnu.org/copyleft/gpl.html or by writing to
%   Free Software Foundation, Inc.,675 Mass Ave, Cambridge, MA 02139, USA.
%%%%%%%%%%%%%%%%%%%%%%%%%%%%%%%%%%%%%%%%%%%%%%%%%%%%%%%%%%%%%%%%%%%%%%%%%%%%%%%%%
p=fileparts(fn);
switch nargin  % first try calling fopen normally
    case 1
        [fid,mes]=fopen(fn);
    case 2
        [fid,mes]=fopen(fn,pe);
    case 3
        [fid,mes]=fopen(fn,pe,mf);
    otherwise
        [fid,mes]=fopen(fn,pe,mf,en);
end
if fid<0  % if it was unsuccessful, check if the directory exists
    ff=dir(p);
    if ~numel(ff)
        st=mkdir(p); % if not, create the directory
        if ~st
            error('Cannot create directory/folder: %s',p);
        end
    elseif ~ff(1).isdir
        error('Directory/folder name %s is an existing file.',p);
    end
    switch nargin
        case 1
            [fid,mes]=fopen(fn);
        case 2
            [fid,mes]=fopen(fn,pe);
        case 3
            [fid,mes]=fopen(fn,pe,mf);
        otherwise
            [fid,mes]=fopen(fn,pe,mf,en);
    end
end
