# Supplementary material for: Feature selection enhancement and feature space visualization for speech-based emotion recognition
Source: PeerJ Comput Sci. 2022 Nov 4;8:e1091. doi: 10.7717/peerj-cs.1091 (PMC9680882; doi:10.7717/peerj-cs.1091)
Supplement: Supplemental Information 1 [file peerj-cs-08-1091-s001.zip › Code RAVDESS/voicebox/frq2mel.m]

function [mel,mr] = frq2mel(frq)
%FRQ2ERB  Convert Hertz to Mel frequency scale MEL=(FRQ)
%	[mel,mr] = frq2mel(frq) converts a vector of frequencies (in Hz)
%	to the corresponding values on the Mel scale which corresponds
%	to the perceived pitch of a tone.
%   mr gives the corresponding gradients in Hz/mel.

%	The relationship between mel and frq is given by [1]:
%
%	m = ln(1 + f/700) * 1000 / ln(1+1000/700)
%
%  	This means that m(1000) = 1000
%
%	References:
%
%     [1] J. Makhoul and L. Cosell. "Lpcw: An lpc vocoder with
%         linear predictive spectral warping", In Proc IEEE Intl
%         Conf Acoustics, Speech and Signal Processing, volume 1,
%         pages 466�469, 1976. doi: 10.1109/ICASSP.1976.1170013.
%	  [2] S. S. Stevens & J. Volkman "The relation of pitch to
%		  frequency", American J of Psychology, V 53, p329 1940
%	  [3] C. G. M. Fant, "Acoustic description & classification
%		  of phonetic units", Ericsson Tchnics, No 1 1959
%		  (reprinted in "Speech Sounds & Features", MIT Press 1973)
%	  [4] S. B. Davis & P. Mermelstein, "Comparison of parametric
%		  representations for monosyllabic word recognition in
%		  continuously spoken sentences", IEEE ASSP, V 28,
%		  pp 357-366 Aug 1980
%	  [5] J. R. Deller Jr, J. G. Proakis, J. H. L. Hansen,
%		  "Discrete-Time Processing of Speech Signals", p380,
%		  Macmillan 1993

%      Copyright (C) Mike Brookes 1998
%      Version: $Id: frq2mel.m 1874 2012-05-25 15:41:53Z dmb $
%
%   VOICEBOX is a MATLAB toolbox for speech processing.
%   Home page: http://www.ee.ic.ac.uk/hp/staff/dmb/voicebox/voicebox.html
%
%%%%%%%%%%%%%%%%%%%%%%%%%%%%%%%%%%%%%%%%%%%%%%%%%%%%%%%%%%%%%%%%%%%%%%%%%%%%%%%%%
%   This program is free software; you can redistribute it and/or modify
%   it under the terms of the GNU General Public License as published by
%   the Free Software Foundation; either version 2 of the License, or
%   (at your option) any later version.
%
%   This program is distributed in the hope that it will be useful,
%   but WITHOUT ANY WARRANTY; without even the implied warranty of
%   MERCHANTABILITY or FITNESS FOR A PARTICULAR PURPOSE.  See the
%   GNU General Public License for more details.
%
%   You can obtain a copy of the GNU General Public License from
%   http://www.gnu.org/copyleft/gpl.html or by writing to
%   Free Software Foundation, Inc.,675 Mass Ave, Cambridge, MA 02139, USA.
%%%%%%%%%%%%%%%%%%%%%%%%%%%%%%%%%%%%%%%%%%%%%%%%%%%%%%%%%%%%%%%%%%%%%%%%%%%%%%%%%
persistent k
if isempty(k)
    k=1000/log(1+1000/700); %  1127.01048
end
af=abs(frq);
mel = sign(frq).*log(1+af/700)*k;
mr=(700+af)/k;
if ~nargout
    plot(frq,mel,'-x');
    xlabel(['Frequency (' xticksi 'Hz)']);
    ylabel(['Frequency (' yticksi 'Mel)']);
end
