# Supplementary material for: Feature selection enhancement and feature space visualization for speech-based emotion recognition
Source: PeerJ Comput Sci. 2022 Nov 4;8:e1091. doi: 10.7717/peerj-cs.1091 (PMC9680882; doi:10.7717/peerj-cs.1091)
Supplement: Supplemental Information 1 [file peerj-cs-08-1091-s001.zip › Code RAVDESS/voicebox/huffman.m]

function [cc,ll,l]=huffman(p,a)
%HUFFMAN calculates a D-ary huffman code [CC,LL]=(P,A)
%
%  Inputs:  P        is a vector or matrix of probabilities
%           A(D)     is a vector of alphabet characters either integers of chars [default: '01']
%                    the length of A determines the order of the code
%
% Outputs:  CC       is a cell array containing the code for each symbol with the sme shape as P
%           LL       is a vector or matrix of code lengths with the sme shape as P
%           L        is the average code length

%	   Copyright (C) Mike Brookes 1995
%      Version: $Id: huffman.m 713 2011-10-16 14:45:43Z dmb $
%
%   VOICEBOX is a MATLAB toolbox for speech processing.
%   Home page: http://www.ee.ic.ac.uk/hp/staff/dmb/voicebox/voicebox.html
%
%%%%%%%%%%%%%%%%%%%%%%%%%%%%%%%%%%%%%%%%%%%%%%%%%%%%%%%%%%%%%%%%%%%%%%%%%%%%%%%%%
%   This program is free software; you can redistribute it and/or modify
%   it under the terms of the GNU General Public License as published by
%   the Free Software Foundation; either version 2 of the License, or
%   (at your option) any later version.
%
%   This program is distributed in the hope that it will be useful,
%   but WITHOUT ANY WARRANTY; without even the implied warranty of
%   MERCHANTABILITY or FITNESS FOR A PARTICULAR PURPOSE.  See the
%   GNU General Public License for more details.
%
%   You can obtain a copy of the GNU General Public License from
%   http://www.gnu.org/copyleft/gpl.html or by writing to
%   Free Software Foundation, Inc.,675 Mass Ave, Cambridge, MA 02139, USA.
%%%%%%%%%%%%%%%%%%%%%%%%%%%%%%%%%%%%%%%%%%%%%%%%%%%%%%%%%%%%%%%%%%%%%%%%%%%%%%%%%

np=length(p(:));
if nargin <2
    a='01';
end
d=length(a);

% first append additional zeros-probability symbols to ensure a full code tree

nx=np+mod(1-np,d-1);
px=zeros(nx,1);
px(1:np)=p(:);

cl=(nx-1)/(d-1);        % max potential code length
cd=zeros(nx,cl);        % code array
qx=px;
ix=(1:nx)';
dd=(d:-1:1)';
kx=zeros(nx,1);
for i=cl:-1:1
    nc=1+i*(d-1);
    [rx,jx]=sort(qx);   % find the D smallest probabilities
    kx(jx)=(1:nc)';          % create a reverse index
    cd(:,i)=kx(ix);     
    ix=max(kx(ix)-d+1,1);
    rx(d)=sum(rx(1:d));
    qx=rx(d:end);
end
cc=cell(size(p));
ll=zeros(size(p));
for i=1:np
    ci=cd(i,cd(i,:)<=d);
    ll(i) = length(ci);
    cc{i}=a(ci);
end
l=p(:)'*ll(:)/sum(p(:));      % calculate average length
