# Supplementary material for: Feature selection enhancement and feature space visualization for speech-based emotion recognition
Source: PeerJ Comput Sci. 2022 Nov 4;8:e1091. doi: 10.7717/peerj-cs.1091 (PMC9680882; doi:10.7717/peerj-cs.1091)
Supplement: Supplemental Information 1 [file peerj-cs-08-1091-s001.zip › Code RAVDESS/voicebox/kmeanlbg.m]

function [x,esq,j] = kmeanlbg(d,k)
%KMEANLBG Vector quantisation using the Linde-Buzo-Gray algorithm [X,ESQ,J]=(D,K)
%
%Inputs:
% D contains data vectors (one per row)
% K is number of centres required
%
%Outputs:
% X is output row vectors (K rows)
% ESQ is mean square error
% J indicates which centre each data vector belongs to
%
%  Implements LBG K-means algorithm:
% Linde, Y., A. Buzo, and R. M. Gray,
% "An Algorithm for vector quantiser design,"
% IEEE Trans Communications, vol. 28, pp.84-95, Jan 1980.


%      Copyright (C) Mike Brookes 1998
%      Version: $Id: kmeanlbg.m 713 2011-10-16 14:45:43Z dmb $
%
%   VOICEBOX is a MATLAB toolbox for speech processing.
%   Home page: http://www.ee.ic.ac.uk/hp/staff/dmb/voicebox/voicebox.html
%
%%%%%%%%%%%%%%%%%%%%%%%%%%%%%%%%%%%%%%%%%%%%%%%%%%%%%%%%%%%%%%%%%%%%%%%%%%%%%%%%%
%   This program is free software; you can redistribute it and/or modify
%   it under the terms of the GNU General Public License as published by
%   the Free Software Foundation; either version 2 of the License, or
%   (at your option) any later version.
%
%   This program is distributed in the hope that it will be useful,
%   but WITHOUT ANY WARRANTY; without even the implied warranty of
%   MERCHANTABILITY or FITNESS FOR A PARTICULAR PURPOSE.  See the
%   GNU General Public License for more details.
%
%   You can obtain a copy of the GNU General Public License from
%   http://www.gnu.org/copyleft/gpl.html or by writing to
%   Free Software Foundation, Inc.,675 Mass Ave, Cambridge, MA 02139, USA.
%%%%%%%%%%%%%%%%%%%%%%%%%%%%%%%%%%%%%%%%%%%%%%%%%%%%%%%%%%%%%%%%%%%%%%%%%%%%%%%%%

nc=size(d,2);
[x,esq,j]=kmeans(d,1);
m=1;
while m<k
   n=min(m,k-m);
   m=m+n;
   e=1e-4*sqrt(esq)*rand(1,nc);
   [x,esq,j]=kmeans(d,m,[x(1:n,:)+e(ones(n,1),:); x(1:n,:)-e(ones(n,1),:); x(n+1:m-n,:)]);
end
