# Supplementary material for: Feature selection enhancement and feature space visualization for speech-based emotion recognition
Source: PeerJ Comput Sci. 2022 Nov 4;8:e1091. doi: 10.7717/peerj-cs.1091 (PMC9680882; doi:10.7717/peerj-cs.1091)
Supplement: Supplemental Information 1 [file peerj-cs-08-1091-s001.zip › Code RAVDESS/voicebox/lin2pcmu.m]

function p=lin2pcmu(x,s)
%LIN2PCMU Convert linear to Mu-law PCM P=(X,S)
%	pcmu = lin2pcmu(lin) where lin contains a vector
%	or matrix of signal values within a range determined by
%	the scale factor s (see table below).
%	Values outside this range will be clipped.
%	The input values will be converted to integer
%	Mu-law pcm vlues in the range 0 to 255.
%	
%	Input values are multiplied by the scale factor s:
%
%		   s		Input Range
%
%		   1		+-8159
%		4004.189931	+-2.03761563 (default)
%		8159		+-1
%
%	The default input scaling factor 4004.189931 is equal to
%	sqrt((2207^2 + 5215^2)/2) and follows ITU standard G.711.
%	The sine wave with PCM-Mu values [158 139 139 158 30 11 11 30]
%	has a mean square value of unity corresponding to 0 dBm0.


%      Copyright (C) Mike Brookes 1998
%      Version: $Id: lin2pcmu.m 713 2011-10-16 14:45:43Z dmb $
%
%   VOICEBOX is a MATLAB toolbox for speech processing.
%   Home page: http://www.ee.ic.ac.uk/hp/staff/dmb/voicebox/voicebox.html
%
%%%%%%%%%%%%%%%%%%%%%%%%%%%%%%%%%%%%%%%%%%%%%%%%%%%%%%%%%%%%%%%%%%%%%%%%%%%%%%%%%
%   This program is free software; you can redistribute it and/or modify
%   it under the terms of the GNU General Public License as published by
%   the Free Software Foundation; either version 2 of the License, or
%   (at your option) any later version.
%
%   This program is distributed in the hope that it will be useful,
%   but WITHOUT ANY WARRANTY; without even the implied warranty of
%   MERCHANTABILITY or FITNESS FOR A PARTICULAR PURPOSE.  See the
%   GNU General Public License for more details.
%
%   You can obtain a copy of the GNU General Public License from
%   http://www.gnu.org/copyleft/gpl.html or by writing to
%   Free Software Foundation, Inc.,675 Mass Ave, Cambridge, MA 02139, USA.
%%%%%%%%%%%%%%%%%%%%%%%%%%%%%%%%%%%%%%%%%%%%%%%%%%%%%%%%%%%%%%%%%%%%%%%%%%%%%%%%%

if nargin < 2 s=4004.189931; end
y=x*s;
y=(abs(y+8031)-abs(y-8031))/2;
q=floor((y+8032)/8032);
[m,e]=log2(abs(y)+33);
p=175+128*q-8*(e+abs(e-6))-floor(32*m-16);
