# Supplementary material for: Feature selection enhancement and feature space visualization for speech-based emotion recognition
Source: PeerJ Comput Sci. 2022 Nov 4;8:e1091. doi: 10.7717/peerj-cs.1091 (PMC9680882; doi:10.7717/peerj-cs.1091)
Supplement: Supplemental Information 2 — Matlab code with features of interspeech 2010. [file peerj-cs-08-1091-s002.zip › Code/voicebox/permutes.m]

function [p,s]=permutes(n)
%PERMUTES All N! permutations of 1:N + signatures [P,S]=(N)
% The output P is a matrix of size (N!,N) where each row
% contains a permutation of the numbers 1:N. The rows are in 
% lexically sorted order.
%
% To permute the elements of an arbitrary vector V use
% V(PERMUTES(LENGTH(V))).

% PERMUTES(N) is the same as SORTROWS(PERMS(1:N)) but much faster.

% Thanks to Peter J Acklam for several improvements.

%      Copyright (c) 1998 Mike Brookes,  mike.brookes@ic.ac.uk
%      Version: $Id: permutes.m 713 2011-10-16 14:45:43Z dmb $
%
%   VOICEBOX is a MATLAB toolbox for speech processing.
%   Home page: http://www.ee.ic.ac.uk/hp/staff/dmb/voicebox/voicebox.html
%
%%%%%%%%%%%%%%%%%%%%%%%%%%%%%%%%%%%%%%%%%%%%%%%%%%%%%%%%%%%%%%%%%%%%%%%%%%%%%%%%%
%   This program is free software; you can redistribute it and/or modify
%   it under the terms of the GNU General Public License as published by
%   the Free Software Foundation; either version 2 of the License, or
%   (at your option) any later version.
%
%   This program is distributed in the hope that it will be useful,
%   but WITHOUT ANY WARRANTY; without even the implied warranty of
%   MERCHANTABILITY or FITNESS FOR A PARTICULAR PURPOSE.  See the
%   GNU General Public License for more details.
%
%   You can obtain a copy of the GNU General Public License from
%   http://www.gnu.org/copyleft/gpl.html or by writing to
%   Free Software Foundation, Inc.,675 Mass Ave, Cambridge, MA 02139, USA.
%%%%%%%%%%%%%%%%%%%%%%%%%%%%%%%%%%%%%%%%%%%%%%%%%%%%%%%%%%%%%%%%%%%%%%%%%%%%%%%%%

p=1;
m=1;
if n>1
  for a=2:n
    q=zeros(a*m,a);
    r=2:a+1;
       ix=1:m;
    for b=1:a
       q(ix,1)=b;
      q(ix,2:a)=r(p);
      r(b)=b;
      ix=ix+m;
    end
    m=m*a;
    p=q;
  end
end
if nargout>1 s=1-2*rem(fix((1:m)'/2),2); end
