# Supplementary material for: Feature selection enhancement and feature space visualization for speech-based emotion recognition
Source: PeerJ Comput Sci. 2022 Nov 4;8:e1091. doi: 10.7717/peerj-cs.1091 (PMC9680882; doi:10.7717/peerj-cs.1091)
Supplement: Supplemental Information 2 — Matlab code with features of interspeech 2010. [file peerj-cs-08-1091-s002.zip › Code/voicebox/qrabs.m]

function [m,q]=qrabs(q1)
%QRABS absolute value and normalization of a real quaternions [m,q]=[q1]
%
% Inputs:   q1(4n,...)  A real quaternion array. Each quaternion is a column
%                          vector of the form [r, i, j, k]'
%
% Outputs:  m(n,...)    Array of quaternion magnitudes: m=sqrt(q'*q)
%           q(4n,...)   Normalized version of q1 with unit magnitude
%                          a zero quaternion is normalized to [1 0 0 0]'

%      Copyright (C) Mike Brookes 2000-2012
%      Version: $Id: qrabs.m 1645 2012-03-16 17:00:15Z dmb $
%
%   VOICEBOX is a MATLAB toolbox for speech processing.
%   Home page: http://www.ee.ic.ac.uk/hp/staff/dmb/voicebox/voicebox.html
%
%%%%%%%%%%%%%%%%%%%%%%%%%%%%%%%%%%%%%%%%%%%%%%%%%%%%%%%%%%%%%%%%%%%%%%%%%%%%%%%%%
%   This program is free software; you can redistribute it and/or modify
%   it under the terms of the GNU General Public License as published by
%   the Free Software Foundation; either version 2 of the License, or
%   (at your option) any later version.
%
%   This program is distributed in the hope that it will be useful,
%   but WITHOUT ANY WARRANTY; without even the implied warranty of
%   MERCHANTABILITY or FITNESS FOR A PARTICULAR PURPOSE.  See the
%   GNU General Public License for more details.
%
%   You can obtain a copy of the GNU General Public License from
%   http://www.gnu.org/copyleft/gpl.html or by writing to
%   Free Software Foundation, Inc.,675 Mass Ave, Cambridge, MA 02139, USA.
%%%%%%%%%%%%%%%%%%%%%%%%%%%%%%%%%%%%%%%%%%%%%%%%%%%%%%%%%%%%%%%%%%%%%%%%%%%%%%%%%
q1=randn(8,3);
q1(9:12)=0;
s=size(q1);
q=reshape(q1,4,[]);
m=sqrt(sum(q.^2,1));
q(:,m>0)=q(:,m>0)./m(ones(4,1),m>0);
q(1,m<=0)=1;
q=reshape(q,s);
s(1)=s(1)/4;
m=reshape(m,s);
